# Supplementary material for: Factors Associated with Nutritional Risk in Colorectal Cancer Patients Undergoing Chemotherapy: A Secondary Analysis of a Cross-Sectional Study
Source: Nurs Rep. 2026 Jan 16;16(1):27. doi: 10.3390/nursrep16010027 (PMC12845464; doi:10.3390/nursrep16010027)
Supplement: Supplementary file 1 [file nursrep-16-00027-s001.zip]

Archive with 1 entries (1 files):
- nursrep-4027009-supplementary.pdf
